# Supplementary material for: Glimepiride-Loaded Nanoemulgel; Development, In Vitro Characterization, Ex Vivo Permeation and In Vivo Antidiabetic Evaluation
Source: Cells. 2021 Sep 13;10(9):2404. doi: 10.3390/cells10092404 (PMC8467883; doi:10.3390/cells10092404)
Supplement: Supplementary file 1 [file cells-10-02404-s001.zip]

Archive with 1 entries (1 files):
- cells-1266350-supplementary.pdf
